# Supplementary material for: N-Acetyl-l-phenylalanine Racemization during TBTU Amidation: An In-Depth Study for the Synthesis of Anti-Inflammatory 2-(N-Acetyl)-l-phenylalanylamido-2-deoxy-d-glucose (NAPA)
Source: Molecules. 2023 Jan 6;28(2):581. doi: 10.3390/molecules28020581 (PMC9863357; doi:10.3390/molecules28020581)
Supplement: Supplementary file 1 [file molecules-28-00581-s001.zip]

Archive with 1 entries (1 files):
- molecules-2120896-supplementary.pdf
